# Supplementary material for: TARS2 c.470 C > G is a chinese-specific founder mutation in three unrelated families with mitochondrial encephalomyopathy
Source: Orphanet J Rare Dis. 2024 Oct 11;19:376. doi: 10.1186/s13023-024-03365-w (PMC11468052; doi:10.1186/s13023-024-03365-w)
Supplement: Supplementary file 1 — Supplementary Material 1 [file 13023_2024_3365_MOESM1_ESM.xlsx]

## Sheet: supplementary table
Table 1 Overview of variants and manifestations observed in patients with TARS2-related COXPD21
	Family 1 (This study)	Family 2 (This study)		Family 3 (This study)	Family 4 (This study) (He et al.,2023)	Family 5 (Li et al., 2020)	Family 6 (Diodato et al., 2014)		Family 7 (Zheng et al., 2022)	Family 8 (Zheng et al., 2022)	Family 9 (Zheng et al., 2022)	Family 10 (Zheng et al., 2022)	Family 11 (Zheng et al., 2022)	Family 12 (Gao et al.,2022)	Family 13 (Accogli et al., 2023)	Family 14 (Accogli et al., 2023)		Family 15 (Accogli et al., 2023)	Family 16 (Accogli et al., 2023)	Family 17 (Accogli et al., 2023)	Family 18 (Accogli et al., 2023)		Family 19 (Accogli et al., 2023)	Family 20 (Accogli et al., 2023)	Family 21 (Accogli et al., 2023)	Family 22 (Accogli et al., 2023)	Family 23 (Accogli et al., 2023)	Family 24 (Accogli et al., 2023)		Family 25 (Accogli et al., 2023)	Family 26 (Accogli et al., 2023)	Family 27 (Accogli et al., 2023)	Incidence of clinical features
Patients	Patient 1	Patient 2	Patient 3	Patient 4	Patient 5	Patient 6	Patient 7	Patient 8	Patient 9	Patient 10	Patient 11	Patient 12	Patient 13	Patient 14	Patient 15	Patient 16	Patient 17	Patient 18	Patient 19	Patient 20	Patient 21	Patient 22	Patient 23	Patient 24	Patient 25	Patient 26	Patient 27	Patient 28	Patient 29	Patient 30	Patient 31	Patient 32
Gender	M	M	M	F	F	M	F	M	M	F	M	M	F	F	F	M	M	M	M	M	F	M	F	M	M	F	F	M	M	M	M	M
Age	8 months	6 months	1 year 3 months	2 years 2 months	4.5 years	10 months	A few months		6 months	3.5 months	8 years	20 years	10 years	5 years 3 months	12 months	11 years	10years	10 months	10 years 3 months	16 months	13 years	7 years 2 months	2 years	2 years 1 month	6 years	13 years 2 months	13 years	27 years	22 years 11 months	18 months	4 years 9 months	8 years
Ethnicity	Chinese	Chinese		Chinese	Chinese	Chinese	Italian		Danish	Danish	Indian	Syrian	NA	Chinese	Omani	Indian		Afghan	Chinese	Italian	Dominican Republic		French	Egyptian	Maternal ethnicity: Swedish/Norwegian/German. Paternal ethnicity: Bohemian/German/Dutch	German	American-European	French		Indian	Nepal	Latin
Variants	c.470G>C, p.T157R	c.470G>C, p.T157R		c.470G>C, p.T157R Homozygous	c.470G>C, p.T157R	c.470G>C, p.T157R	c.695+3A>G		c.695+3A>G	c.695+3A>G	c.773C>T, p.S258L	c.1274A>G, p.E425G Homozygous	c.1354C>T, p.R452W	c.1036C>T, p.R346C	c.326G>A, p.R109Q Homozygous	c.464C>T, p.P155L Homozygous		c.470C>T, p.T157I Homozygous	c.968T>G, p.F323C	c.980G>A, p.R327Q	c.1026G>C, p.E342D		c.1036C>T, p.R346C	c.1630C>T, p.L544F Homozygous	c.2051G>A, p.R684Q	c.387+6T>C	c.1534G>A, p.E512K	c.1534G>A, p.E512K		c.464C>T, p.P155L Homozygous	c.773C>T, p.Ser258L Homozygous	c.1010C>T, p.A337V Homozygous
	c.988dup, p.R330Kfs*4	c.512G>A, p.R171K			c.2051C>T, p.R684Q	c.2143G>A, p.E715K	c.845C>T, p.P282L		c.968T>G, p.F323C	c.1285C>T, p.R429Ter	c.1838C>T, p.P613L		c.1678G>C, p.D560H	c.1679A>C, p.D560A	c.326G>A/p.Arg109Gln				c.1318G>A, p.E440K	c.1255C>T, p.R419W	c.774+5G>T		c.388-1G>C		c.387+6T>C	c.2140G>A, p.A714T	c.773C>T, p.S258L	c.773C>T, p.S258L
Age at onset	2 months	1+ momth	2 momths	5 months	4 months	4 months	At birth		At birth	7 weeks	6 months	6 months	15 months	At birth
Physical examination
Psychomotor delay	＋	＋	＋	＋	＋	＋	＋	＋	＋	NA	＋	＋	＋	＋	＋	＋	＋	＋	＋	＋	＋	＋	＋	－	＋	＋	＋	＋	＋	＋	＋	＋	30/31
Axial Hypotonia	＋	＋	＋	＋	＋	＋	＋	＋	＋	＋	NA	NA	＋	＋	＋	＋	＋	＋	＋	＋	＋	＋	＋	＋	＋	＋	＋	－	－	＋	NA	＋	27/29
Limb hypertonia	＋	＋	＋	＋	＋	＋	＋	＋	NA	＋	NA	NA	NA	＋	＋	＋	＋	＋	＋	＋	＋	＋	－	＋	－	＋	－	－	－	＋	NA	－	21/27
Absent speech	＋	＋	＋	＋	＋	＋	＋	＋	＋	＋	limited words	limited words	＋	＋	＋	－	－	NA	＋	＋	－	－	NA	＋	－	＋	－	－	－	＋	＋	－	21/30
No/poor eye-eye contact	＋	＋	＋	＋	＋	＋	NA	NA	＋	＋	NA	NA	NA	NA	NA	NA	NA	NA	NA	NA	NA	NA	NA	NA	NA	NA	NA	NA	NA	NA	NA	NA	8/8
Epilepsy	＋	＋	＋	＋	＋	＋	NA	NA	＋	＋	＋	NA	－	NA	＋	+	＋	＋	－	－	－	－	－	+ Fairly controlled	＋	－	－	－	－	＋	－	＋	17/28
Growth delay	－	＋	＋	＋	－	＋	NA	NA	＋	＋	＋	NA	＋	NA	＋	＋	＋	－	－	－	NA	NA	＋	＋	－	－	－	－	－	－	－	＋	14/26
Regression	－	－	－	＋	＋	－	－	－	－	－	－	－	＋	＋	－	－	－	－	＋	＋	＋	－	－	＋	＋	－	－	－	－	＋	＋	＋	12/32
Feeding difficulties	＋	＋	＋	＋	＋	＋	NA	NA	＋	NA	NA	NA	＋	＋	NA	NA	NA	NA	NA	NA	NA	NA	NA	NA	NA	NA	NA	NA	NA	NA	NA	NA	9/9
Microcephaly	＋	＋	＋	＋	＋	＋	NA	NA	NA	NA	NA	NA	NA	NA	－	＋	＋	＋	－	－	－	－	－	＋	－	－	－	－	－	＋	－	＋	10/24
Respiratory problems	＋	＋	＋	－	－	＋	NA	NA	NA	＋	NA	NA	＋	NA	NA	NA	NA	NA	NA	NA	NA	NA	NA	NA	NA	NA	NA	NA	NA	NA	NA	NA	6/8
Eye anomalies	Nystagmus	－	－	－	Tonic upward eye deviation/ visual inattention	NA	NA	NA	Strabismus	Nystagmus/ saccadic eye movements	NA	NA	Tonic upward eye deviation	NA	Visual impairement	－	－	－	－	－	Strabismus/ oculmotor apraxia	Strabismus/ oculmotor apraxia	－	－	Left esotropia	－	Visual impairment; Saccadic deficiency;	－	－	－	NA	－	10/25
Hearing loss	＋	－	－	－	－	NA	NA	NA	NA	＋	NA	＋	NA	＋	－	－	－	－	－	－	－	－	－	－	－	－	－	－	－	－	－	NA	4/25
Reduced fetal movement	＋	＋	＋	NA	＋	NA	NA	NA	NA	NA	NA	NA	NA	NA	NA	NA	NA	NA	NA	NA	NA	NA	NA	NA	NA	NA	NA	NA	NA	NA	NA	NA	4/4
Hyperhidrosis	－	－	－	－	－	NA	NA	NA	＋	＋	NA	NA	NA	NA	NA	NA	NA	NA	NA	NA	NA	NA	NA	NA	NA	NA	NA	NA	NA	NA	NA	NA	2/7
Sleep irregularities	NA	NA	NA	－	＋	NA	NA	NA	NA	NA	NA	NA	NA	NA	NA	NA	NA	NA	NA	NA	NA	NA	NA	NA	NA	NA	NA	NA	NA	NA	NA	NA	1/2
Laboratory findings
Increased serum lactate	＋	＋	＋	＋	＋	＋	＋	＋	＋	＋	＋	NA	＋	＋	＋	＋	＋	＋	NA	＋	NA	NA	NA	＋	＋	－	NA	NA	NA	－	NA	＋	21/23
Radiographic findings
Brain MRI anomalies	＋	＋	＋	＋	＋	＋	＋	－	－	＋	＋	＋	＋	－	＋	＋	＋	＋	＋	＋	＋	＋	＋	＋	＋	＋	NA	NA	NA	＋	NA	＋	25/28
EEG anomalies	＋	＋	＋	＋	＋	＋	NA	NA	NA	NA	＋	NA	NA	－	＋	NA	NA	＋	NA	NA	NA	NA	NA	NA	NA	NA	NA	NA	NA	＋	－	＋	11/13
Echocardiography anomalies	＋	NA	NA	＋	－	＋	NA	NA	－	＋	NA	NA	NA	－	＋	－	－	＋	－	－	－	－	－	－	－	－	－	－	－	－	NA	－	6/24
MRCD	NA	NA	NA	NA	NA	NA	＋	＋	＋	＋	NA	NA	NA	NA	NA	NA	NA	NA	NA	NA	NA	NA	NA	NA	NA	NA	NA	NA	NA	NA	NA	NA	4/4
Lifespan	Died	Died	Died	Special care	Special care	Special care	Died	Died	Died	Died	Special care	Special care	Special care	Special care	Died	Special care	Special care	Died	Special care	Special care	Special care	Special care	Special care	Special care	Special care	Special care	Special care	Special care	Special care	Died	Special care	Special care
